# Supplementary material for: 1,2-Hydrogen atom transfer of aminyl radicals under photoredox catalysis for the synthesis of α-amino phosphine oxides
Source: Chem Sci. 2025 Nov 5;17(1):412–20. doi: 10.1039/d5sc00268k (PMC12617445; doi:10.1039/d5sc00268k)
Supplement: SC-017-D5SC00268K-s001 [file SC-017-D5SC00268K-s001.xyz]

28
1a	Energy: -443708.5688406
C         -1.07405       -0.43387       -1.95802
C          0.31211        1.06820       -0.65722
C         -0.68966        0.93791        0.49000
C         -2.04247       -0.50941       -0.77368
H          1.33592        1.21144       -0.30410
H         -1.39184        0.36312       -2.64058
H         -1.04710       -1.37315       -2.51866
H         -0.38602        0.13108        1.17552
H         -0.74666        1.87035        1.06016
H         -1.80180       -1.37515       -0.13675
H         -3.07294       -0.61825       -1.12665
H          0.04661        1.92996       -1.28134
O         -2.00143        0.69018       -0.00957
N          0.30587       -0.08733       -1.57817
O          0.77192       -1.26126       -0.82945
C          2.13014       -1.40076       -0.83900
O          2.89829       -0.55735       -1.24439
C          2.54186       -2.70846       -0.24716
C          3.91653       -2.94972       -0.11556
C          1.62234       -3.68398        0.16439
C          4.36742       -4.15227        0.42235
H          4.61097       -2.18294       -0.44260
C          2.07814       -4.88612        0.70287
H          0.55908       -3.49951        0.06062
C          3.44884       -5.12192        0.83288
H          5.43384       -4.33458        0.52187
H          1.36335       -5.64030        1.02040
H          3.80059       -6.06054        1.25287
28
A	Energy: -443758.4000710
C         -1.14657       -0.69600       -1.66272
C          0.25320        1.11123       -0.90448
C         -0.68172        1.28813        0.29061
C         -2.05490       -0.47024       -0.44901
H          1.29281        1.32575       -0.64924
H         -1.53418       -0.11415       -2.51140
H         -1.12818       -1.75372       -1.94604
H         -0.31447        0.69388        1.14007
H         -0.74151        2.33954        0.59629
H         -1.74204       -1.12555        0.37738
H         -3.10154       -0.69032       -0.69393
H         -0.06523        1.77819       -1.71894
O         -2.02093        0.89515       -0.03497
N          0.23739       -0.25861       -1.45281
O          0.74327       -1.15073       -0.41343
C          2.16786       -1.33623       -0.52086
O          2.88798       -0.36103       -0.81518
C          2.56329       -2.65980       -0.18343
C          3.96785       -2.95961       -0.06953
C          1.65756       -3.75034        0.06651
C          4.41059       -4.22474        0.25988
H          4.67025       -2.15184       -0.25531
C          2.12418       -5.00998        0.39302
H          0.58933       -3.56992       -0.00856
C          3.50619       -5.28535        0.50078
H          5.48400       -4.40852        0.33432
H          1.40315       -5.81002        0.57082
H          3.86221       -6.27980        0.76117
28
A-TS-F	Energy: -443756.0940257
C         -2.35305       -4.95485        0.76028
O         -1.37413       -4.08541        1.14911
O         -3.55823       -4.76267        1.05083
C         -1.86738       -6.09778        0.00483
C         -2.75943       -7.17518       -0.27447
C         -0.52427       -6.24184       -0.44629
C         -2.33352       -8.30677       -0.95366
H         -3.78687       -7.07260        0.06175
C         -0.11199       -7.37430       -1.13215
H          0.17813       -5.44051       -0.23801
C         -1.00526       -8.43041       -1.39821
H         -3.04418       -9.11042       -1.15167
H          0.92270       -7.44604       -1.46965
H         -0.67515       -9.31898       -1.93272
C         -0.30416       -2.02932        0.49211
C         -2.48127       -0.42817        1.27872
C         -0.42016       -0.53807        0.15365
H          0.25265       -2.14186        1.44187
H          0.25633       -2.54837       -0.29552
H         -2.97702        0.13705        2.07743
H         -3.06317       -0.30771        0.34949
H          0.56688       -0.05799        0.14298
H         -0.87553       -0.42590       -0.84522
N         -1.64136       -2.58490        0.57123
O         -1.19071        0.16552        1.12216
C         -2.37661       -1.91251        1.63396
H         -1.86635       -2.01445        2.60949
H         -3.36073       -2.38257        1.70843
28
F	Energy: -443797.2448078
C         -2.82198        1.46259       -0.97957
C         -1.03137        2.97829       -1.11168
C         -1.48773        3.62986        0.21082
C         -3.27574        2.11698        0.34241
H         -0.30258        2.17766       -0.86678
H         -3.70449        1.05693       -1.49745
H         -2.13138        0.62974       -0.73154
H         -0.62115        3.96366        0.79167
H         -2.12295        4.50984       -0.00733
H         -3.69482        1.36353        1.01805
H         -4.05650        2.87371        0.13452
H         -0.53460        3.74048       -1.73127
O         -2.19562        2.71938        1.03468
N         -2.15380        2.41995       -1.83530
O         -0.74751       -0.85918       -0.18185
C          0.45929       -0.51194       -0.09097
O          0.98666        0.61052       -0.30816
C          1.43532       -1.62577        0.34813
C          2.80362       -1.36350        0.48439
C          0.96970       -2.91819        0.61728
C          3.68884       -2.36782        0.88049
H          3.14058       -0.35362        0.27005
C          1.84901       -3.92754        1.01377
H         -0.09550       -3.09699        0.50454
C          3.21407       -3.65569        1.14707
H          4.75141       -2.14974        0.98267
H          1.47297       -4.92908        1.22011
H          3.90229       -4.44109        1.45622
28
F-TS-G	Energy: -443775.4283618
C         -2.25675        0.04459       -1.58858
C         -0.13180        1.01145       -1.70884
C         -0.13442        1.28131       -0.20803
C         -2.34887        0.53551       -0.14005
H          0.76844       -0.40015       -1.77430
H         -3.24881        0.12919       -2.06324
H         -1.99333       -1.02801       -1.56005
H          0.84378        1.07029        0.24238
H         -0.36797        2.35310       -0.00073
H         -3.02182       -0.09075        0.46094
H         -2.73199        1.57506       -0.11717
H          0.58500        1.65178       -2.24642
O         -1.07890        0.47935        0.49746
N         -1.27669        0.76231       -2.38593
O         -0.09086       -2.72842       -1.51468
C          1.05167       -2.32762       -1.28215
O          1.53947       -1.14870       -1.66365
C          2.03835       -3.16057       -0.53538
C          3.29893       -2.67149       -0.14089
C          1.71721       -4.50153       -0.24503
C          4.20124       -3.49378        0.52776
H          3.54732       -1.64019       -0.36846
C          2.62454       -5.32359        0.41537
H          0.74048       -4.86426       -0.54985
C          3.87459       -4.82786        0.80889
H          5.16782       -3.09652        0.83369
H          2.35867       -6.35706        0.63262
H          4.58425       -5.47098        1.32533
28
G	Energy: -443788.1333747
C         -2.85996        1.67311       -1.00864
C         -0.85368        2.76002       -0.66816
C         -0.75184        2.20989        0.72964
C         -3.11140        1.90054        0.47874
H          0.05429        0.75932       -2.23290
H         -3.77596        1.86119       -1.58526
H         -2.54068        0.63110       -1.17181
H          0.01657        1.42159        0.73516
H         -0.40481        3.01426        1.40374
H         -3.88193        1.22353        0.86434
H         -3.45663        2.93990        0.63727
H         -0.01390        3.38814       -0.98326
O         -1.94755        1.63570        1.24543
N         -1.79848        2.55363       -1.50558
O         -0.93747       -0.98081       -1.29050
C          0.25346       -0.67553       -1.03558
O          0.80147        0.44477       -1.69564
C          1.14953       -1.32286       -0.13848
C          2.51757       -0.92009        0.05384
C          0.70448       -2.46774        0.60921
C          3.34717       -1.60291        0.92387
H          2.89326       -0.06541       -0.50148
C          1.55047       -3.13390        1.47260
H         -0.32395       -2.78999        0.47258
C          2.89174       -2.72218        1.65641
H          4.37871       -1.26737        1.04424
H          1.17411       -3.99643        2.02506
H          3.55260       -3.25212        2.33889
28
G-TS-E	Energy: -443781.7456107
C         -1.85804       -0.15613       -0.20438
C         -0.21919        1.48925       -0.67207
C         -1.26537        2.47839       -1.10281
C         -2.80717        0.72493       -1.01188
H          0.56724       -1.00327       -0.77488
H         -1.95931       -1.20793       -0.49482
H         -2.14804       -0.07401        0.86068
H         -1.08562        3.47513       -0.67127
H         -1.25726        2.61887       -2.21299
H         -3.85653        0.52307       -0.76434
H         -2.66669        0.54839       -2.09351
H          0.82288        1.78256       -0.81291
O         -2.58567        2.10478       -0.71638
N         -0.46183        0.22132       -0.36196
O         -0.65036       -3.07147       -1.16083
C          0.58585       -2.96893       -1.16146
O          1.24017       -1.80408       -1.04493
C          1.47661       -4.13453       -1.30062
C          2.89053       -4.03326       -1.23944
C          0.91231       -5.41739       -1.51874
C          3.69037       -5.15859       -1.38441
H          3.33338       -3.05652       -1.07380
C          1.71776       -6.53632       -1.66728
H         -0.17013       -5.49176       -1.56302
C          3.12036       -6.42692       -1.60246
H          4.77400       -5.05640       -1.32943
H          1.25927       -7.51095       -1.83342
H          3.75124       -7.30525       -1.72103
28
E	Energy: -443803.1038072
C         -1.82529       -0.20339       -0.49396
C         -0.21461        1.57922       -0.72711
C         -1.32732        2.56325       -0.94165
C         -2.89527        0.81299       -0.88030
H          0.20568       -0.46593       -0.96766
H         -2.01003       -1.19438       -0.91904
H         -1.83021       -0.30125        0.60761
H         -1.10830        3.52545       -0.46153
H         -1.50167        2.76912       -2.02554
H         -3.86690        0.55378       -0.44313
H         -3.00123        0.84545       -1.97987
H          0.78766        1.88438       -1.02604
O         -2.57266        2.11377       -0.38929
N         -0.53679        0.25861       -0.98001
O         -0.53797       -3.12496       -1.27727
C          0.70044       -2.95519       -1.17978
O          1.34128       -1.87760       -0.99863
C          1.57113       -4.22104       -1.29265
C          2.96579       -4.14670       -1.19689
C          0.97694       -5.47229       -1.49430
C          3.75128       -5.29637       -1.30002
H          3.40487       -3.16603       -1.04043
C          1.75619       -6.62568       -1.59859
H         -0.10635       -5.50286       -1.56504
C          3.14853       -6.54167       -1.50160
H          4.83559       -5.22475       -1.22356
H          1.28087       -7.59324       -1.75565
H          3.75911       -7.43974       -1.58246
14
VII	Energy: -180109.2407184
N         -1.77352       -1.99238       -1.39825
H         -2.77264       -1.94627       -1.22880
C         -0.98634       -0.92136       -0.80873
H         -1.50531        0.03329       -0.94371
H         -0.84075       -1.06268        0.27636
C          0.28905       -3.23015       -1.09884
H          0.75939       -4.14719       -1.46283
H          0.53945       -3.14134       -0.02578
C          0.37781       -0.86677       -1.52268
H          0.26588       -0.35133       -2.48434
H          1.08102       -0.28545       -0.90422
O          0.92303       -2.15018       -1.81161
C         -1.18930       -3.25981       -1.31967
H         -1.65844       -4.03840       -1.91599
14
OBz	Energy: -263683.6147341
C         -1.51187       -1.19099       -0.00008
C         -3.06820       -1.19126       -0.00023
C         -3.78519       -1.37205       -1.18908
C         -3.78524       -1.01038        1.18859
C         -5.18178       -1.37261       -1.19435
H         -3.20386       -1.51036       -2.09669
C         -5.18183       -1.00947        1.19379
H         -3.20394       -0.87225        2.09626
C         -5.88743       -1.19095       -0.00031
H         -5.72607       -1.51460       -2.12836
H         -5.72616       -0.86739        2.12777
H         -6.97700       -1.19083       -0.00035
O         -0.98137       -1.02016        1.12617
O         -0.98006       -1.36166       -1.12568
14
F1	Energy: -180112.1598447
C         -0.30616       -2.03579        0.48698
C         -2.47426       -0.42164        1.27616
C         -0.42413       -0.52882        0.14952
H          0.24665       -2.11991        1.43854
H          0.26522       -2.55147       -0.29408
H         -2.97772        0.12606        2.07816
H         -3.05139       -0.29800        0.34621
H          0.56366       -0.05913        0.13201
H         -0.89006       -0.41104       -0.84154
N         -1.62588       -2.61575        0.59512
O         -1.18272        0.14378        1.13881
C         -2.37367       -1.92766        1.62326
H         -1.87330       -2.00892        2.60365
H         -3.37744       -2.36095        1.70795
14
F1-TS-VII	Energy: -180066.1663029
N         -1.87462       -1.86401       -1.55098
H         -2.21659       -2.70160       -0.70810
C         -1.02764       -0.84743       -0.91798
H         -1.49826        0.13241       -1.04743
H         -0.92910       -1.01164        0.16782
C          0.22198       -3.18025       -1.01458
H          0.69880       -4.11952       -1.30765
H          0.34846       -3.07617        0.07551
C          0.36556       -0.84235       -1.56719
H          0.29705       -0.42136       -2.57776
H          1.04370       -0.20440       -0.97891
O          0.93301       -2.14761       -1.70148
C         -1.23160       -3.16633       -1.41372
H         -1.62143       -3.90975       -2.10666
