# Supplementary material for: 1,2-Hydrogen atom transfer of aminyl radicals under photoredox catalysis for the synthesis of α-amino phosphine oxides
Source: Chem Sci. 2025 Nov 5;17(1):412–20. doi: 10.1039/d5sc00268k (PMC12617445; doi:10.1039/d5sc00268k)
Supplement: SC-017-D5SC00268K-s003 [file SC-017-D5SC00268K-s003.cif]

# Supplementary Information (SI) for Chemical Science.
# This journal is © The Royal Society of Chemistry 2025

####################################################################### 
# 
# This file contains crystal structure data downloaded from the 
# Cambridge Structural Database (CSD) hosted by the Cambridge 
# Crystallographic Data Centre (CCDC).
# 
# Full information about CCDC data access policies and citation 
# guidelines are available at http://www.ccdc.cam.ac.uk/access/V1 
# 
# Audit and citation data items may have been added by the CCDC. 
# Please retain this information to preserve the provenance of 
# this file and to allow appropriate attribution of the data. 
# 
#######################################################################

data_1
_database_code_depnum_ccdc_archive 'CCDC 2293469'
loop_
_audit_author_name
_audit_author_address
'XUN TIAN'
;Yunnan university
China
;
_audit_update_record             
;
2023-09-07 deposited with the CCDC.	2025-10-21 downloaded from the CCDC.
;
_audit_creation_date             2023-08-21
_audit_creation_method           
;
FinalCif V88 by Daniel Kratzert, Freiburg 2023,
https://github.com/dkratzert/FinalCif
;
_diffrn_source_power             0.07
_shelx_SHELXL_version_number     2018/3
_chemical_name_systematic        ?
_chemical_name_common            ?
_chemical_formula_sum            'C16 H14 F4 N O2 P'
_chemical_formula_moiety         'C16 H14 F4 N O2 P'
_chemical_formula_weight         359.25
_exptl_crystal_colour_primary    colourless
_chemical_melting_point          ?
_olex2_refinement_description    
;
1. Fixed Uiso
 At 1.2 times of:
  All C(H) groups, All C(H,H) groups
2. Restrained distances
 N1-H1
 0.84 with sigma of 0.02
3.a Ternary CH refined with riding coordinates:
 C3(H3)
3.b Secondary CH2 refined with riding coordinates:
 C1(H1A,H1B), C2(H2A,H2B), C4(H4A,H4B)
3.c Aromatic/amide H refined with riding coordinates:
 C6(H6), C8(H8), C10(H10), C12(H12), C14(H14), C16(H16)
;
_olex2_submission_special_instructions 'No special instructions were received'
_space_group_crystal_system      monoclinic
_space_group_IT_number           15
_space_group_name_H-M_alt        'C 2/c'
_space_group_name_Hall           '-C 2yc'
_shelx_space_group_comment       
;
The symmetry employed for this shelxl refinement is uniquely defined
by the following loop, which should always be used as a source of
symmetry information in preference to the above space-group names.
They are only intended as comments.
;

loop_
_space_group_symop_operation_xyz
'x, y, z'
'-x, y, -z+1/2'
'x+1/2, y+1/2, z'
'-x+1/2, y+1/2, -z+1/2'
'-x, -y, -z'
'x, -y, z-1/2'
'-x+1/2, -y+1/2, -z'
'x+1/2, -y+1/2, z-1/2'

_cell_length_a                   17.9924(6)
_cell_length_b                   11.0902(4)
_cell_length_c                   15.8252(6)
_cell_angle_alpha                90
_cell_angle_beta                 100.2420(10)
_cell_angle_gamma                90
_cell_volume                     3107.43(19)
_cell_formula_units_Z            8
_cell_measurement_temperature    100.00
_cell_measurement_reflns_used    9985
_cell_measurement_theta_min      2.17
_cell_measurement_theta_max      28.29
_exptl_crystal_description       block
_exptl_crystal_colour            colourless
_exptl_crystal_recrystallization_method ?
_exptl_crystal_density_meas      ?
_exptl_crystal_density_method    ?
_exptl_crystal_density_diffrn    1.536
_exptl_crystal_F_000             1472
_exptl_crystal_size_max          0.22
_exptl_crystal_size_mid          0.2
_exptl_crystal_size_min          0.18
_exptl_absorpt_coefficient_mu    0.230
_exptl_absorpt_correction_type   multi-scan
_exptl_absorpt_correction_T_min  0.6908
_exptl_absorpt_correction_T_max  0.7457
_exptl_absorpt_process_details   
;
SADABS-2016/2 (Bruker,2016/2) was used for absorption correction.
wR2(int) was 0.0982 before and 0.0631 after correction.
The Ratio of minimum to maximum transmission is 0.9264.
The \l/2 correction factor is Not present.
;
_exptl_absorpt_special_details   ?
_shelx_estimated_absorpt_T_min   0.951
_shelx_estimated_absorpt_T_max   0.960
_exptl_transmission_factor_min   ?
_exptl_transmission_factor_max   ?
_exptl_special_details           ?
_diffrn_ambient_temperature      100.00
_diffrn_ambient_environment      N~2~
_diffrn_radiation_type           MoK\a
_diffrn_radiation_wavelength     0.71073
_diffrn_radiation_monochromator  'mirror optics'
_olex2_diffrn_ambient_temperature_device 'Oxford Cryostream 800'
_diffrn_radiation_probe          x-ray
_diffrn_source                   'microfocus sealed X-ray tube'
_diffrn_source_type              'Incoatec I\ms'
_diffrn_source_voltage           50.0
_diffrn_source_current           1.4
_diffrn_detector                 CPAD
_diffrn_detector_type            'Bruker PHOTON'
_diffrn_detector_area_resol_mean 7.41
_diffrn_measurement_device       'three-circle diffractometer'
_diffrn_measurement_device_type  'Bruker D8 VENTURE dual wavelength Mo/Cu'
_diffrn_measurement_method       '\w and \f scans'
_diffrn_measurement_specimen_support 'MiTeGen micromount'
_diffrn_reflns_number            29036
_diffrn_reflns_av_unetI/netI     0.0254
_diffrn_reflns_av_R_equivalents  0.0422
_diffrn_reflns_theta_min         2.167
_diffrn_reflns_theta_max         28.313
_diffrn_reflns_theta_full        25.242
_diffrn_reflns_limit_h_min       -23
_diffrn_reflns_limit_h_max       23
_diffrn_reflns_limit_k_min       -14
_diffrn_reflns_limit_k_max       14
_diffrn_reflns_limit_l_min       -21
_diffrn_reflns_limit_l_max       21
_diffrn_standards_number         0
_diffrn_measured_fraction_theta_max 0.998
_diffrn_measured_fraction_theta_full 0.999
_diffrn_reflns_Laue_measured_fraction_max 0.998
_diffrn_reflns_Laue_measured_fraction_full 0.999
_diffrn_reflns_point_group_measured_fraction_max 0.998
_diffrn_reflns_point_group_measured_fraction_full 0.999
_reflns_number_total             3863
_reflns_number_gt                3413
_reflns_threshold_expression     'I > 2\s(I)'
_reflns_Friedel_coverage         0.000
_reflns_Friedel_fraction_max     .
_reflns_Friedel_fraction_full    .
_reflns_special_details          
;
 Reflections were merged by SHELXL according to the crystal
 class for the calculation of statistics and refinement.
 
 _reflns_Friedel_fraction is defined as the number of unique
 Friedel pairs measured divided by the number that would be
 possible theoretically, ignoring centric projections and
 systematic absences.
;
_computing_data_collection       ?
_computing_cell_refinement       'SAINT V8.40B'
_computing_data_reduction        'SAINT V8.40B'
_computing_structure_solution    'SHELXT 2018/2 (Sheldrick, 2018)'
_computing_structure_refinement  'SHELXL 2018/3 (Sheldrick, 2015)'
_computing_molecular_graphics    'Olex2 1.5 (Dolomanov et al., 2009)'
_computing_publication_material  'Olex2 1.5 (Dolomanov et al., 2009)'
_refine_special_details          ?
_refine_ls_structure_factor_coef Fsqd
_refine_ls_matrix_type           full
_refine_ls_weighting_scheme      calc
_refine_ls_weighting_details     
'w=1/[\s^2^(Fo^2^)+(0.0416P)^2^+5.8014P] where P=(Fo^2^+2Fc^2^)/3'
_atom_sites_solution_primary     dual
_atom_sites_solution_secondary   ?
_atom_sites_solution_hydrogens   mixed
_refine_ls_hydrogen_treatment    mixed
_refine_ls_number_reflns         3863
_refine_ls_number_parameters     221
_refine_ls_number_restraints     1
_refine_ls_R_factor_all          0.0461
_refine_ls_R_factor_gt           0.0404
_refine_ls_wR_factor_ref         0.1036
_refine_ls_wR_factor_gt          0.0998
_refine_ls_goodness_of_fit_ref   1.041
_refine_ls_restrained_S_all      1.042
_refine_ls_shift/su_max          0.001
_refine_ls_shift/su_mean         0.000
_refine_diff_density_max         0.719
_refine_diff_density_min         -0.363
_refine_diff_density_rms         0.058
_refine_ls_extinction_method     none
_refine_ls_extinction_coef       .

loop_
_atom_type_symbol
_atom_type_description
_atom_type_scat_dispersion_real
_atom_type_scat_dispersion_imag
_atom_type_scat_source
C C 0.0033 0.0016 'International Tables Vol C Tables 4.2.6.8 and 6.1.1.4'
H H 0.0000 0.0000 'International Tables Vol C Tables 4.2.6.8 and 6.1.1.4'
F F 0.0171 0.0103 'International Tables Vol C Tables 4.2.6.8 and 6.1.1.4'
N N 0.0061 0.0033 'International Tables Vol C Tables 4.2.6.8 and 6.1.1.4'
O O 0.0106 0.0060 'International Tables Vol C Tables 4.2.6.8 and 6.1.1.4'
P P 0.1023 0.0942 'International Tables Vol C Tables 4.2.6.8 and 6.1.1.4'

_geom_special_details            
;
 All esds (except the esd in the dihedral angle between two l.s. planes)
 are estimated using the full covariance matrix.  The cell esds are taken
 into account individually in the estimation of esds in distances, angles
 and torsion angles; correlations between esds in cell parameters are only
 used when they are defined by crystal symmetry.  An approximate (isotropic)
 treatment of cell esds is used for estimating esds involving l.s. planes.
;

loop_
_atom_site_label
_atom_site_type_symbol
_atom_site_fract_x
_atom_site_fract_y
_atom_site_fract_z
_atom_site_U_iso_or_equiv
_atom_site_adp_type
_atom_site_occupancy
_atom_site_site_symmetry_order
_atom_site_calc_flag
_atom_site_refinement_flags_posn
_atom_site_refinement_flags_adp
_atom_site_refinement_flags_occupancy
_atom_site_disorder_assembly
_atom_site_disorder_group
P1 P 0.72237(2) 0.19695(3) 0.74791(2) 0.01711(11) Uani 1 1 d . . . . .
F1 F 0.62258(6) 0.09277(9) 0.43577(6) 0.0282(2) Uani 1 1 d . . . . .
F2 F 0.67891(7) 0.49966(9) 0.49475(7) 0.0308(3) Uani 1 1 d . . . . .
F3 F 0.54014(6) 0.50310(9) 0.84912(7) 0.0309(3) Uani 1 1 d . . . . .
F4 F 0.49494(6) 0.09119(10) 0.88388(7) 0.0328(3) Uani 1 1 d . . . . .
O1 O 0.87286(8) 0.35122(13) 0.93846(9) 0.0327(3) Uani 1 1 d . . . . .
O2 O 0.73813(7) 0.06493(10) 0.75607(7) 0.0226(3) Uani 1 1 d . . . . .
N1 N 0.87070(9) 0.23607(16) 0.77463(10) 0.0302(3) Uani 1 1 d D . . . .
C1 C 0.93932(11) 0.2980(2) 0.91859(13) 0.0339(4) Uani 1 1 d . . . . .
H1A H 0.943954 0.214474 0.940938 0.041 Uiso 1 1 calc R U . . .
H1B H 0.983920 0.344004 0.947243 0.041 Uiso 1 1 calc R U . . .
C2 C 0.93819(12) 0.2963(2) 0.82335(14) 0.0391(5) Uani 1 1 d . . . . .
H2A H 0.940037 0.380234 0.802600 0.047 Uiso 1 1 calc R U . . .
H2B H 0.983934 0.254186 0.811974 0.047 Uiso 1 1 calc R U . . .
C3 C 0.80192(9) 0.28678(14) 0.80080(10) 0.0206(3) Uani 1 1 d . . . . .
H3 H 0.795119 0.371705 0.779591 0.025 Uiso 1 1 calc R U . . .
C4 C 0.80733(10) 0.28665(18) 0.89849(11) 0.0275(4) Uani 1 1 d . . . . .
H4A H 0.761634 0.324707 0.913516 0.033 Uiso 1 1 calc R U . . .
H4B H 0.809972 0.202568 0.919819 0.033 Uiso 1 1 calc R U . . .
C5 C 0.69658(9) 0.24149(14) 0.63652(10) 0.0175(3) Uani 1 1 d . . . . .
C6 C 0.69935(9) 0.36124(14) 0.60916(10) 0.0193(3) Uani 1 1 d . . . . .
H6 H 0.717189 0.424044 0.648380 0.023 Uiso 1 1 calc R U . . .
C7 C 0.67510(10) 0.38443(14) 0.52289(10) 0.0208(3) Uani 1 1 d . . . . .
C8 C 0.64865(9) 0.29714(15) 0.46261(10) 0.0204(3) Uani 1 1 d . . . . .
H8 H 0.632394 0.316146 0.403689 0.025 Uiso 1 1 calc R U . . .
C9 C 0.64727(9) 0.18072(15) 0.49320(10) 0.0199(3) Uani 1 1 d . . . . .
C10 C 0.67013(9) 0.14948(14) 0.57840(10) 0.0189(3) Uani 1 1 d . . . . .
H10 H 0.667961 0.068258 0.596887 0.023 Uiso 1 1 calc R U . . .
C11 C 0.64282(9) 0.24086(14) 0.79671(9) 0.0183(3) Uani 1 1 d . . . . .
C12 C 0.62346(10) 0.36231(14) 0.80546(10) 0.0206(3) Uani 1 1 d . . . . .
H12 H 0.652623 0.425524 0.787328 0.025 Uiso 1 1 calc R U . . .
C13 C 0.56086(10) 0.38640(15) 0.84117(10) 0.0225(3) Uani 1 1 d . . . . .
C14 C 0.51612(10) 0.29794(16) 0.86834(10) 0.0238(3) Uani 1 1 d . . . . .
H14 H 0.472923 0.317519 0.892470 0.029 Uiso 1 1 calc R U . . .
C15 C 0.53742(10) 0.18008(16) 0.85862(11) 0.0236(3) Uani 1 1 d . . . . .
C16 C 0.59992(10) 0.14855(15) 0.82360(10) 0.0210(3) Uani 1 1 d . . . . .
H16 H 0.613187 0.066382 0.818048 0.025 Uiso 1 1 calc R U . . .
H1 H 0.8758(16) 0.1587(17) 0.7914(18) 0.057(8) Uiso 1 1 d D . . . .

loop_
_atom_site_aniso_label
_atom_site_aniso_U_11
_atom_site_aniso_U_22
_atom_site_aniso_U_33
_atom_site_aniso_U_23
_atom_site_aniso_U_13
_atom_site_aniso_U_12
P1 0.0237(2) 0.01179(18) 0.01558(19) 0.00078(13) 0.00282(14) 0.00025(14)
F1 0.0367(6) 0.0227(5) 0.0232(5) -0.0088(4) -0.0002(4) -0.0042(4)
F2 0.0495(7) 0.0164(5) 0.0237(5) 0.0067(4) -0.0008(5) -0.0046(4)
F3 0.0337(6) 0.0215(5) 0.0370(6) -0.0058(4) 0.0051(5) 0.0063(4)
F4 0.0320(6) 0.0309(6) 0.0381(6) 0.0086(5) 0.0131(5) -0.0049(5)
O1 0.0318(7) 0.0352(7) 0.0280(7) -0.0048(5) -0.0026(5) -0.0004(6)
O2 0.0320(6) 0.0121(5) 0.0228(6) 0.0017(4) 0.0028(5) 0.0017(5)
N1 0.0277(8) 0.0365(9) 0.0265(8) -0.0017(7) 0.0055(6) 0.0007(7)
C1 0.0255(9) 0.0401(11) 0.0333(10) 0.0012(8) -0.0025(7) 0.0011(8)
C2 0.0290(10) 0.0540(13) 0.0343(10) -0.0004(9) 0.0052(8) -0.0055(9)
C3 0.0252(8) 0.0172(7) 0.0179(7) 0.0010(6) 0.0001(6) 0.0002(6)
C4 0.0263(9) 0.0359(10) 0.0193(8) -0.0001(7) 0.0012(6) -0.0004(7)
C5 0.0204(7) 0.0158(7) 0.0166(7) 0.0000(5) 0.0039(6) -0.0002(6)
C6 0.0234(8) 0.0153(7) 0.0192(7) -0.0014(6) 0.0034(6) -0.0010(6)
C7 0.0256(8) 0.0153(7) 0.0213(8) 0.0034(6) 0.0035(6) -0.0008(6)
C8 0.0209(8) 0.0232(8) 0.0163(7) 0.0006(6) 0.0009(6) 0.0004(6)
C9 0.0195(7) 0.0195(7) 0.0202(7) -0.0063(6) 0.0024(6) -0.0013(6)
C10 0.0216(7) 0.0142(7) 0.0213(7) -0.0015(6) 0.0052(6) -0.0003(6)
C11 0.0234(8) 0.0169(7) 0.0139(7) 0.0005(5) 0.0013(6) -0.0003(6)
C12 0.0257(8) 0.0164(7) 0.0186(7) -0.0003(6) 0.0008(6) -0.0009(6)
C13 0.0271(8) 0.0197(7) 0.0188(7) -0.0035(6) -0.0010(6) 0.0027(6)
C14 0.0233(8) 0.0305(9) 0.0170(7) -0.0010(6) 0.0017(6) 0.0022(7)
C15 0.0257(8) 0.0261(8) 0.0186(7) 0.0049(6) 0.0028(6) -0.0034(7)
C16 0.0264(8) 0.0181(7) 0.0179(7) 0.0021(6) 0.0020(6) -0.0010(6)

loop_
_geom_bond_atom_site_label_1
_geom_bond_atom_site_label_2
_geom_bond_distance
_geom_bond_site_symmetry_2
_geom_bond_publ_flag
P1 O2 1.4925(11) . ?
P1 C3 1.8209(17) . ?
P1 C5 1.8099(16) . ?
P1 C11 1.8099(17) . ?
F1 C9 1.3530(18) . ?
F2 C7 1.3590(18) . ?
F3 C13 1.3588(19) . ?
F4 C15 1.351(2) . ?
O1 C1 1.418(2) . ?
O1 C4 1.428(2) . ?
N1 C2 1.477(3) . ?
N1 C3 1.484(2) . ?
N1 H1 0.898(17) . ?
C1 H1A 0.9900 . ?
C1 H1B 0.9900 . ?
C1 C2 1.504(3) . ?
C2 H2A 0.9900 . ?
C2 H2B 0.9900 . ?
C3 H3 1.0000 . ?
C3 C4 1.532(2) . ?
C4 H4A 0.9900 . ?
C4 H4B 0.9900 . ?
C5 C6 1.400(2) . ?
C5 C10 1.399(2) . ?
C6 H6 0.9500 . ?
C6 C7 1.382(2) . ?
C7 C8 1.383(2) . ?
C8 H8 0.9500 . ?
C8 C9 1.381(2) . ?
C9 C10 1.382(2) . ?
C10 H10 0.9500 . ?
C11 C12 1.404(2) . ?
C11 C16 1.393(2) . ?
C12 H12 0.9500 . ?
C12 C13 1.373(2) . ?
C13 C14 1.385(2) . ?
C14 H14 0.9500 . ?
C14 C15 1.378(2) . ?
C15 C16 1.384(2) . ?
C16 H16 0.9500 . ?

loop_
_geom_angle_atom_site_label_1
_geom_angle_atom_site_label_2
_geom_angle_atom_site_label_3
_geom_angle
_geom_angle_site_symmetry_1
_geom_angle_site_symmetry_3
_geom_angle_publ_flag
O2 P1 C3 112.04(7) . . ?
O2 P1 C5 111.34(7) . . ?
O2 P1 C11 112.30(7) . . ?
C5 P1 C3 110.05(7) . . ?
C11 P1 C3 105.86(7) . . ?
C11 P1 C5 104.88(7) . . ?
C1 O1 C4 110.84(14) . . ?
C2 N1 C3 109.39(15) . . ?
C2 N1 H1 104.3(19) . . ?
C3 N1 H1 109.0(19) . . ?
O1 C1 H1A 109.3 . . ?
O1 C1 H1B 109.3 . . ?
O1 C1 C2 111.47(16) . . ?
H1A C1 H1B 108.0 . . ?
C2 C1 H1A 109.3 . . ?
C2 C1 H1B 109.3 . . ?
N1 C2 C1 113.10(17) . . ?
N1 C2 H2A 109.0 . . ?
N1 C2 H2B 109.0 . . ?
C1 C2 H2A 109.0 . . ?
C1 C2 H2B 109.0 . . ?
H2A C2 H2B 107.8 . . ?
P1 C3 H3 108.8 . . ?
N1 C3 P1 106.90(11) . . ?
N1 C3 H3 108.8 . . ?
N1 C3 C4 112.02(14) . . ?
C4 C3 P1 111.54(12) . . ?
C4 C3 H3 108.8 . . ?
O1 C4 C3 110.24(14) . . ?
O1 C4 H4A 109.6 . . ?
O1 C4 H4B 109.6 . . ?
C3 C4 H4A 109.6 . . ?
C3 C4 H4B 109.6 . . ?
H4A C4 H4B 108.1 . . ?
C6 C5 P1 122.88(12) . . ?
C10 C5 P1 116.07(12) . . ?
C10 C5 C6 121.00(14) . . ?
C5 C6 H6 121.3 . . ?
C7 C6 C5 117.37(14) . . ?
C7 C6 H6 121.3 . . ?
F2 C7 C6 118.25(14) . . ?
F2 C7 C8 117.62(14) . . ?
C6 C7 C8 124.12(15) . . ?
C7 C8 H8 122.0 . . ?
C9 C8 C7 116.00(14) . . ?
C9 C8 H8 122.0 . . ?
F1 C9 C8 117.57(14) . . ?
F1 C9 C10 118.67(14) . . ?
C8 C9 C10 123.75(15) . . ?
C5 C10 H10 121.1 . . ?
C9 C10 C5 117.77(14) . . ?
C9 C10 H10 121.1 . . ?
C12 C11 P1 121.93(12) . . ?
C16 C11 P1 117.11(12) . . ?
C16 C11 C12 120.94(15) . . ?
C11 C12 H12 121.2 . . ?
C13 C12 C11 117.59(15) . . ?
C13 C12 H12 121.2 . . ?
F3 C13 C12 118.82(15) . . ?
F3 C13 C14 117.50(15) . . ?
C12 C13 C14 123.68(16) . . ?
C13 C14 H14 121.7 . . ?
C15 C14 C13 116.65(16) . . ?
C15 C14 H14 121.7 . . ?
F4 C15 C14 118.42(16) . . ?
F4 C15 C16 118.48(16) . . ?
C14 C15 C16 123.10(16) . . ?
C11 C16 H16 121.0 . . ?
C15 C16 C11 118.05(15) . . ?
C15 C16 H16 121.0 . . ?

loop_
_geom_torsion_atom_site_label_1
_geom_torsion_atom_site_label_2
_geom_torsion_atom_site_label_3
_geom_torsion_atom_site_label_4
_geom_torsion
_geom_torsion_site_symmetry_1
_geom_torsion_site_symmetry_2
_geom_torsion_site_symmetry_3
_geom_torsion_site_symmetry_4
_geom_torsion_publ_flag
P1 C3 C4 O1 176.28(12) . . . . ?
P1 C5 C6 C7 -177.26(12) . . . . ?
P1 C5 C10 C9 177.69(12) . . . . ?
P1 C11 C12 C13 178.21(12) . . . . ?
P1 C11 C16 C15 -178.00(12) . . . . ?
F1 C9 C10 C5 179.01(14) . . . . ?
F2 C7 C8 C9 178.50(15) . . . . ?
F3 C13 C14 C15 179.10(14) . . . . ?
F4 C15 C16 C11 179.18(14) . . . . ?
O1 C1 C2 N1 -55.3(2) . . . . ?
O2 P1 C3 N1 46.39(13) . . . . ?
O2 P1 C3 C4 -76.37(13) . . . . ?
O2 P1 C5 C6 -161.73(13) . . . . ?
O2 P1 C5 C10 20.97(15) . . . . ?
O2 P1 C11 C12 172.42(12) . . . . ?
O2 P1 C11 C16 -9.17(15) . . . . ?
N1 C3 C4 O1 56.50(19) . . . . ?
C1 O1 C4 C3 -59.75(19) . . . . ?
C2 N1 C3 P1 -173.52(13) . . . . ?
C2 N1 C3 C4 -51.1(2) . . . . ?
C3 P1 C5 C6 -36.87(16) . . . . ?
C3 P1 C5 C10 145.83(12) . . . . ?
C3 P1 C11 C12 49.86(15) . . . . ?
C3 P1 C11 C16 -131.72(13) . . . . ?
C3 N1 C2 C1 50.5(2) . . . . ?
C4 O1 C1 C2 59.3(2) . . . . ?
C5 P1 C3 N1 -78.07(12) . . . . ?
C5 P1 C3 C4 159.17(12) . . . . ?
C5 P1 C11 C12 -66.52(14) . . . . ?
C5 P1 C11 C16 111.90(13) . . . . ?
C5 C6 C7 F2 -178.57(15) . . . . ?
C5 C6 C7 C8 -0.1(3) . . . . ?
C6 C5 C10 C9 0.3(2) . . . . ?
C6 C7 C8 C9 0.0(3) . . . . ?
C7 C8 C9 F1 -179.19(14) . . . . ?
C7 C8 C9 C10 0.3(2) . . . . ?
C8 C9 C10 C5 -0.4(2) . . . . ?
C10 C5 C6 C7 -0.1(2) . . . . ?
C11 P1 C3 N1 169.11(11) . . . . ?
C11 P1 C3 C4 46.34(13) . . . . ?
C11 P1 C5 C6 76.58(15) . . . . ?
C11 P1 C5 C10 -100.72(13) . . . . ?
C11 C12 C13 F3 -178.95(14) . . . . ?
C11 C12 C13 C14 -0.3(2) . . . . ?
C12 C11 C16 C15 0.4(2) . . . . ?
C12 C13 C14 C15 0.4(2) . . . . ?
C13 C14 C15 F4 -179.60(15) . . . . ?
C13 C14 C15 C16 -0.1(2) . . . . ?
C14 C15 C16 C11 -0.3(2) . . . . ?
C16 C11 C12 C13 -0.1(2) . . . . ?

_shelx_res_file                  
;
TITL 1_a.res in C2/c
    1.res
    created by SHELXL-2018/3 at 17:35:04 on 21-Aug-2023
REM Old TITL 1 in C2/c
REM SHELXT solution in C2/c: R1 0.104, Rweak 0.003, Alpha 0.033
REM <I/s> 0.999 for 173 systematic absences, Orientation as input
REM Formula found by SHELXT: C17 N O F4 P
CELL 0.71073 17.9924 11.0902 15.8252 90 100.242 90
ZERR 8 0.0006 0.0004 0.0006 0 0.001 0
LATT 7
SYMM -X,+Y,0.5-Z
SFAC C H F N O P
UNIT 128 112 32 8 16 8
DFIX 0.84 N1 H1

L.S. 20
PLAN  2
SIZE 0.18 0.2 0.22
TEMP -173.15
CONF
BOND
list 4
fmap 2 53
MORE -1
BOND $H
ACTA
REM <olex2.extras>
REM <HklSrc "%.\\1.hkl">
REM </olex2.extras>

WGHT    0.041600    5.801400
FVAR       0.29179
P1    6    0.722374    0.196948    0.747905    11.00000    0.02371    0.01179 =
         0.01558    0.00078    0.00282    0.00025
F1    3    0.622582    0.092774    0.435774    11.00000    0.03670    0.02269 =
         0.02317   -0.00879   -0.00016   -0.00419
F2    3    0.678913    0.499659    0.494751    11.00000    0.04948    0.01643 =
         0.02372    0.00672   -0.00083   -0.00461
F3    3    0.540139    0.503098    0.849122    11.00000    0.03369    0.02149 =
         0.03701   -0.00582    0.00511    0.00626
F4    3    0.494944    0.091188    0.883882    11.00000    0.03198    0.03089 =
         0.03806    0.00859    0.01312   -0.00494
O1    5    0.872864    0.351219    0.938456    11.00000    0.03184    0.03522 =
         0.02805   -0.00485   -0.00260   -0.00037
O2    5    0.738129    0.064929    0.756075    11.00000    0.03205    0.01209 =
         0.02276    0.00167    0.00282    0.00171
N1    4    0.870701    0.236067    0.774632    11.00000    0.02770    0.03648 =
         0.02655   -0.00172    0.00552    0.00075
C1    1    0.939320    0.298026    0.918595    11.00000    0.02554    0.04005 =
         0.03328    0.00116   -0.00252    0.00110
AFIX  23
H1A   2    0.943954    0.214474    0.940938    11.00000   -1.20000
H1B   2    0.983920    0.344004    0.947243    11.00000   -1.20000
AFIX   0
C2    1    0.938194    0.296260    0.823351    11.00000    0.02896    0.05397 =
         0.03429   -0.00039    0.00520   -0.00549
AFIX  23
H2A   2    0.940037    0.380234    0.802600    11.00000   -1.20000
H2B   2    0.983934    0.254186    0.811974    11.00000   -1.20000
AFIX   0
C3    1    0.801921    0.286785    0.800802    11.00000    0.02523    0.01718 =
         0.01789    0.00102    0.00010    0.00019
AFIX  13
H3    2    0.795119    0.371705    0.779591    11.00000   -1.20000
AFIX   0
C4    1    0.807329    0.286655    0.898491    11.00000    0.02628    0.03593 =
         0.01932   -0.00015    0.00124   -0.00036
AFIX  23
H4A   2    0.761634    0.324707    0.913516    11.00000   -1.20000
H4B   2    0.809972    0.202568    0.919819    11.00000   -1.20000
AFIX   0
C5    1    0.696577    0.241492    0.636517    11.00000    0.02038    0.01582 =
         0.01662   -0.00005    0.00392   -0.00020
C6    1    0.699346    0.361241    0.609162    11.00000    0.02336    0.01528 =
         0.01923   -0.00137    0.00342   -0.00104
AFIX  43
H6    2    0.717189    0.424044    0.648380    11.00000   -1.20000
AFIX   0
C7    1    0.675101    0.384429    0.522886    11.00000    0.02563    0.01535 =
         0.02131    0.00337    0.00355   -0.00079
C8    1    0.648647    0.297144    0.462614    11.00000    0.02091    0.02317 =
         0.01632    0.00063    0.00086    0.00044
AFIX  43
H8    2    0.632394    0.316146    0.403689    11.00000   -1.20000
AFIX   0
C9    1    0.647265    0.180718    0.493196    11.00000    0.01952    0.01946 =
         0.02023   -0.00625    0.00241   -0.00131
C10   1    0.670128    0.149476    0.578398    11.00000    0.02155    0.01416 =
         0.02133   -0.00148    0.00516   -0.00029
AFIX  43
H10   2    0.667961    0.068258    0.596887    11.00000   -1.20000
AFIX   0
C11   1    0.642819    0.240857    0.796710    11.00000    0.02344    0.01685 =
         0.01394    0.00046    0.00134   -0.00025
C12   1    0.623465    0.362312    0.805456    11.00000    0.02572    0.01645 =
         0.01858   -0.00034    0.00082   -0.00087
AFIX  43
H12   2    0.652623    0.425524    0.787328    11.00000   -1.20000
AFIX   0
C13   1    0.560856    0.386401    0.841167    11.00000    0.02715    0.01974 =
         0.01882   -0.00354   -0.00104    0.00268
C14   1    0.516119    0.297944    0.868343    11.00000    0.02332    0.03046 =
         0.01705   -0.00096    0.00169    0.00216
AFIX  43
H14   2    0.472923    0.317519    0.892470    11.00000   -1.20000
AFIX   0
C15   1    0.537419    0.180084    0.858625    11.00000    0.02575    0.02612 =
         0.01856    0.00487    0.00280   -0.00335
C16   1    0.599924    0.148551    0.823595    11.00000    0.02637    0.01814 =
         0.01789    0.00205    0.00201   -0.00095
AFIX  43
H16   2    0.613187    0.066382    0.818048    11.00000   -1.20000
AFIX   0
H1    2    0.875794    0.158706    0.791393    11.00000    0.05675
HKLF 4


REM  1_a.res in C2/c
REM wR2 = 0.1036, GooF = S = 1.041, Restrained GooF = 1.042 for all data
REM R1 = 0.0404 for 3413 Fo > 4sig(Fo) and 0.0461 for all 3863 data
REM 221 parameters refined using 1 restraints

END

WGHT      0.0416      5.7999

REM Highest difference peak  0.719,  deepest hole -0.363,  1-sigma level  0.058
Q1    1   0.9154  0.3640  0.8208  11.00000  0.05    0.72
Q2    1   0.8590  0.3058  0.7631  11.00000  0.05    0.51
;
_shelx_res_checksum              26779
